# Supplementary material for: Rates of unbalanced chromosome rearrangements associated with pericentric and paracentric inversions: Analysis of molecular chromosome results in embryo samples
Source: Genet Med Open. 2026 Feb 4;4:104367. doi: 10.1016/j.gimo.2026.104367 (PMC13196298; doi:10.1016/j.gimo.2026.104367)
Supplement: Supplemental Table 1 [file mmc1.xlsx]

## Sheet: Supplemental Table 1
Case	Hx/o RPL or Infertility	Karyotype	INV SEGMENT SIZE (Mb) - smallest	INV SEGMENT SIZE (Mb) - largest	Chr Length (Mb)	INV SEGMENT SIZE (%) - smallest	INV SEGMENT SIZE (%) - largest	Inverted Segment Size	Peri vs. Para	Mat vs. Pat	Maternal Age	Paternal Age	Total Number Tested	Total Number Euploid	Total Number Aneuploid	Total Number No DNA/No Call	Total Number with Inversion-associated Del/Dups	For Para Only: Total Number with Inversion-associated Monosomy of Correct Parent of Origin
1	RPL	46,XX,inv(6)(p21.1q12)	18.3	29.4	170.9	10.7	17.2	<30%	Peri	Mat	41	41	10	4	6	0	0	N/A
2	infertility	46,XX,inv(2)(p11.2q21.3)	43.8	52.9	243	18	21.8	<30%	Peri	Mat	27	36	5	3	2	0	2	N/A
3	RPL	46,XY,inv(2)(p11.2q21)	38.6	52.9	243	15.9	21.8	<30%	Peri	Pat	41	44	3	1	2	0	0	N/A
4	RPL	46,XY,inv(12)(p11.2q13.3)	22	30	132.3	16.6	22.7	<30%	Peri	Pat	28	30	3	2	1	0	0	N/A
5	unknown	46,XY,inv(12)(p11.2q13.3)	22	30	132.3	16.6	22.7	<30%	Peri	Pat	42	45	2	0	2	0	0	N/A
6a	RPL	46,XY,inv(12)(p11.2q13.3)	22	30	132.3	16.6	22.7	<30%	Peri	Pat	28	30	5	3	2	0	0	N/A
6b	RPL	46,XY,inv(12)(p11.2q13.3)	22	30	132.3	16.6	22.7	<30%	Peri	Pat	28	30	3	0	3	0	0	N/A
7	RPL	46,XX,inv(5)(p13.3q13.3)	38.9	47.1	180.9	21.5	26	<30%	Peri	Mat	32	32	4	3	1	0	0	N/A
8	unknown	46,XX,inv(4)(p14q21.3)	46.2	52.7	191.3	24.2	27.5	<30%	Peri	Mat	29	35	4	1	3	0	0	N/A
9	RPL	46,XX,inv(6)(p12q16.2)	41.5	54.7	170.9	24.3	32	30%-50%	Peri	Mat	31	32	13	9	4	0	0	N/A
10	oligospermia	46,XY,inv(1)(p22.3q24.1)	75.7	80.8	247.2	30.6	32.7	30%-50%	Peri	Pat	37	37	2	0	2	0	2	N/A
11	RPL	46,XY,inv(4)(p14q22)	47.3	63.6	191.3	24.7	33.2	30%-50%	Peri	Pat	34	39	6	3	2	1	0	N/A
12	infertility	46,XY,inv(4)(p13q24)	56.9	67	191.3	29.7	35	30%-50%	Peri	Pat	39	37	8	2	5	1	0	N/A
13	infertility	46,XY,inv(2)(p22q22)	95	116.5	243	39.1	47.9	30%-50%	Peri	Pat	30	50	3	2	1	0	0	N/A
14	unknown	46,XX,inv(5)(p15.2q15)	76.8	89.1	180.9	42.5	49.3	30%-50%	Peri	Mat	31	31	15	4	11	0	0	N/A
15a	no	46,XX,inv(11)(p15.5q13.1)	60.3	67.1	134.5	44.8	49.9	30%-50%	Peri	Mat	37	35	5	1	4	0	0	N/A
15b	no	46,XX,inv(11)(p15.5q13.1)	60.3	67.1	134.5	44.8	49.9	30%-50%	Peri	Mat	37	34	10	5	5	0	0	N/A
16	RPL	46,XX,inv(4)(p15.3q24)	79.4	97	191.3	41.5	50.7	>50%	Peri	Mat	39	36	1	0	1	0	0	N/A
17	unknown	46,XX,inv(4)(p16q23)	88.2	102.5	191.3	46.1	53.6	>50%	Peri	Mat	36	34	4	1	3	0	1	N/A
18	RPL	46,XY, inv(11)(p11.2q23.3)	66.6	77.3	134.5	49.5	57.5	>50%	Peri	Pat	33	35	5	2	3	0	1	N/A
19	RPL	46,XY,Inv(8)(p23.3q21.2)	82.7	87.2	146.3	56.5	59.6	>50%	Peri	Pat	40	44	10	2	7	1	2	N/A
20	RPL	46,XY,inv(5)(p14q23.2)	92.2	108.8	180.9	50.9	60.1	>50%	Peri	Pat	38	43	2	0	2	0	1	N/A
21	unknown	46,XX,inv(8)(p23.1q22.1)	80.8	92.9	146.3	55.2	63.5	>50%	Peri	Mat	36	36	1	0	1	0	0	N/A
22	infertility	46,XY, inv(5)(p13.1q33.3)	113.2	121.4	180.9	62.6	67.1	>50%	Peri	Pat	35	39	4	2	2	0	1	N/A
23	oligospermia	46,XY,inv(2)(p21q33)	149.5	167.5	243	61.5	68.9	>50%	Peri	Pat	33	37	5	3	2	0	2	N/A
24	no	46,XX,inv(1)(p34q32)	151	177.7	247.2	61.1	71.9	>50%	Peri	Mat	33	43	7	5	2	0	0	N/A
25	RPL	46,XX,inv(10)(q11.2q21.2)	7.9	22.7	135.4	5.8	16.7	<30%	Para	Mat	39	44	6	3	3	0	0	0
26	unknown	46,XY,inv(10)(q22.1q24.1)	23.4	28.1	135.4	17.3	20.8	<30%	Para	Pat	34	35	2	0	2	0	0	0
27	RPL	46,XY,inv(7)(q11.23q22.2)	27	34.1	158.8	17	21.5	<30%	Para	Pat	42	43	1	0	1	0	0	0
28	RPL	46,XY,inv(7)(q11.2q22)	20.5	46.1	158.8	12.9	29	<30%	Para	Pat	34	39	4	4	0	0	0	0
29	no	46,XY,inv(8)(q13.3q23.3)	38.2	47.1	146.3	26.1	32.2	30%-50%	Para	Pat	36	33	7	2	5	0	0	0
30a	RPL	46,XX,inv(14)(q13q24.1)	30.1	37.5	106.4	28.3	35.3	30%-50%	Para	Mat	40	41	4	2	2	0	0	0
30b	RPL	46,XX,inv(14)(q13q24.1)	30.1	37.5	106.4	28.3	35.3	30%-50%	Para	Mat	40	41	1	1	0	0	0	0
30c	RPL	46,XX,inv(14)(q13q24.1)	30.1	37.5	106.4	28.3	35.3	30%-50%	Para	Mat	40	41	4	2	2	0	0	0
31a	RPL in relative with inversion	46,XX,inv(15)(q15q24)	27.7	38.2	100.3	27.6	38.1	30%-50%	Para	Mat	39	35	7	1	6	0	0	0
31b	RPL in relative with inversion	46,XX,inv(15)(q15q24)	27.7	38.2	100.3	27.6	38.1	30%-50%	Para	Mat	39	35	5	0	4	1	1	1
31c	RPL in relative with inversion	46,XX,inv(15)(q15q24)	27.7	38.2	100.3	27.6	38.1	30%-50%	Para	Mat	39	35	3	0	3	0	0	2
